# Supplementary material for: Synergistic effects of plant growth regulators, riboflavin, and iron nanoparticles on secondary metabolites in micropropagated Ceratonia siliqua L
Source: Sci Rep. 2026 Jun 4;16:17378. doi: 10.1038/s41598-026-55883-1 (PMC13237283; doi:10.1038/s41598-026-55883-1)
Supplement: Supplementary file 1 — Supplementary Material 1 [file 41598_2026_55883_MOESM1_ESM.xlsx]

## Sheet: shooting
Treatments	Rep	Survival	Shoot length (mm)	Leaves number/explant
1	1	100	20	15
1	2	100	23	13
1	3	100	21	12
mean		100	21.3333	13.3333
2	1	100	21	22
2	2	100	23	19
2	3	100	21	21
mean		100	21.6667	20.6667
3	1	100	26	25
3	2	100	22	20
3	3	100	23	22
mean		100	23.6667	22.3333
4	1	100	25	27
4	2	100	23	23
4	3	100	21	23
mean		100	23	24.3333
5	1	100	32	33
5	2	100	28	30
5	3	100	31	32
mean		100	30.3333	31.6667
6	1	80	22	11
6	2	80	19	14
6	3	80	17	13
mean		80	19.3333	12.6667
7	1	85	22	17
7	2	83	18	13
7	3	81	21	15
mean		83	20.3333	15
8	1	90	22	21
8	2	88	19	17
8	3	86	23	19
mean		88	21.3333	19
9	1	100	24	25
9	2	100	25	22
9	3	100	27	23
mean		100	25.3333	23.3333
10	1	100	48	44
10	2	100	46	42
10	3	100	45	42
mean		100	46.3333	42.6667

## Sheet: shooting+rooting
Treatments	Rep	Shoot number/explant	Shoot length (mm) explant	Leaves number/explan	Rooting %	Roots number/shootlet	Root length (mm)/shootlet
1	1	1.5	44	12	0	0	0
1	2	1.8	46	12	0	0	0
1	3	2	45	12	0	0	0
mean		1.76667	45	12	0	0	0
2	1	1.2	37	12	35	1	60
2	2	1.4	38	13	35	1	70
2	3	1.6	40	12	30	1	65
mean		1.4	38.3333	12.3333	33.3333	1	65
3	1	2.2	35	8	20	1	90
3	2	1.8	40	9	15	1	85
3	3	1.8	37	8	15	1	85
mean		1.93333	37.3333	8.33333	16.6667	1	86.6667
4	1	2	29	12	0	0	0
4	2	2	24	13	0	0	0
4	3	1.7	26	14	0	0	0
mean		1.9	26.3333	13	0	0	0
5	1	2.1	40	11	16	1	107
5	2	2.5	37	11	16	1	104
5	3	2.3	35	13	18	1	104
mean		2.3	37.3333	11.6667	16.6667	1	105
6	1	2.8	48	12	0	0	0
6	2	2.2	44	13	0	0	0
6	3	2.5	46	14	0	0	0
mean		2.5	46	13	0	0	0
7	1	2.2	44	12	45	2	87
7	2	2.6	41	14	55	2	83
7	3	2.4	40	11	50	2	90
mean		2.4	41.6667	12.3333	50	2	86.6667
8	1	1.2	40	10	50	3	123
8	2	1.6	38	9	50	2	120
8	3	1.6	40	9	50	2	117
mean		1.46667	39.3333	9.33333	50	2.33333	120
9	1	1	37	12	18	1	88
9	2	1.3	35	10	15	1	92
9	3	1	37	11	16	1	90
mean		1.1	36.3333	11	16.3333	1	90
10	1	2	37	11	45	1	20
10	2	1.7	34	13	55	1	25
10	3	1.5	38	13	50	1	20
mean		1.73333	36.3333	12.3333	50	1	21.6667
11	1	2	35	9	13	1	58
11	2	2	35	11	11	1	62
11	3	2	30	10	10	1	60
mean		2	33.3333	10	11.3333	1	60
12	1	2	35	8	0	0	0
12	2	2	37	8	0	0	0
12	3	2	33	8	0	0	0
mean		2	35	8	0	0	0

## Sheet: Sheet1
		Standard				Sample 1					Sample 2S
			Conc. (µg/ml)	Area			Area	Conc. (µg/ml)				Area	Conc. (µg/ml)
		Gallic acid	20	225.996		Gallic acid	0	0			Gallic acid	175.428	15.5249
		Chlorogenic acid	50	372.852		Chlorogenic acid	45.793	6.14092			Chlorogenic acid	12.5302	1.68032
		Catechin	75	326.413		Catechin	2385.38	548.088			Catechin	26.6045	6.11292
		Methyl gallate	15	289.755		Methyl gallate	8.87798	0.459594			Methyl gallate	80.2122	4.15242
		Coffeic acid	18	219.415		Coffeic acid	394.904	32.3965			Coffeic acid	29.6691	2.43395
		Syringic acid	17.2	219.94		Syringic acid	385.343	30.135			Syringic acid	32.6306	2.55181
		Pyro catechol	40	246.036		Pyro catechol	357.797	58.1699			Pyro catechol	0	0
		Rutin	50	247.878		Rutin	0	0			Rutin	0	0
		Ellagic acid	60	663.691		Ellagic acid	37.5635	3.39587			Ellagic acid	7.25825	0.656171
		Coumaric acid	20	538.879		Coumaric acid	78.0378	2.8963			Coumaric acid	7.24489	0.268887
		Vanillin	12.9	341.388		Vanillin	0	0			Vanillin	5.26331	0.198884
		Ferulic acid	20	328.007		Ferulic acid	21.1175	1.28762			Ferulic acid	0	0
		Naringenin	30	314.323		Naringenin	97.2893	9.28562			Naringenin	0	0
		Rosmarinic acid	50	455.13		Rosmarinic acid	1.30879	0.143782			Rosmarinic acid	3.82023	0.419686
		Daidzein	20	343.632		Daidzein	3.14434	0.183006			Daidzein	2.24823	0.130851
		Querectin	40	327.057		Querectin	3.43863	0.420555			Querectin	3.8323	0.468702
		Cinnamic acid	10	545.197		Cinnamic acid	1.90048	0.0348586			Cinnamic acid	0	0
		Kaempferol	20	299.101		Kaempferol	9.57012	0.639925			Kaempferol	5.79043	0.387189
		Hesperetin	20	377.019		Hesperetin	21.1914	1.12415			Hesperetin	6.84013	0.362854

## Sheet: ch
Treatments	Rep	Flavonoids µg/g	Phenol µg/g	Tannin µg/g	Total sugar %	Total antioxidant %	DPPH%
1	1	101.9	998.55	85.6	62.6	67.33	66.4
1	2	101.9	999.13	84.81	63.655	67.44	66.35
1	3	101.95	999	85.21	63.22	67	66.3
		101.917	998.893	85.2067	63.1583	67.2567	66.35
2	1	38	363.33	25.31	16.28	18.54	11.8
2	2	37	358.33	24.05	16.79	16.93	11.19
2	3	36	360.83	24.68	16.53	17.73	11.2
		37	360.83	24.68	16.5333	17.7333	11.3967
3	1	96	940.66	75.64	23.8	54.83	78.7
3	2	94	941.16	76	25.06	54.43	79.52
3	3	95	941.66	75.88	24.43	54.02	79.11
		95	941.16	75.84	24.43	54.4267	79.11
4	1	60	825	58.22	56.39	45.96	68.71
4	2	66	816.66	56.96	57.64	46.77	70.85
4	3	63	820.83	57.59	57.02	46.36	69.78
		63	820.83	57.59	57.0167	46.3633	69.78
5	1	96	816.66	75.48	53.88	43.97	62.76
5	2	101	806.66	74.68	55.13	46.69	63.16
5	3	100	811.66	75.08	54.51	44.83	62.96
		99	811.66	75.08	54.5067	45.1633	62.96
6	1	60	375	36.7	22.55	23.38	14.74
6	2	58	375	36.7	23.8	20.16	14.74
6	3	59	371.66	36.7	23.17	21.77	14.7
		59	373.887	36.7	23.1733	21.77	14.7267
7	1	90	566.66	49.36	42.6	26.51	22.5
7	2	94	558.33	50.96	43.85	28.22	21.89
7	3	92	562.49	50.16	43.22	27.111	22.19
		92	562.493	50.16	43.2233	27.2803	22.1933
8	1	88	658.33	56.96	48.87	39.51	39.15
8	2	92	661.66	57	50.12	37.9	39.25
8	3	90	659.99	56.98	49.49	38.71	39.2
		90	659.993	56.98	49.4933	38.7067	39.2
9	1	72	675	53.16	48.87	41.12	47.32
9	2	75	670	53.16	49.49	43.54	50.75
9	3	73.5	672.5	53.16	50.12	42.33	49.03
		73.5	672.5	53.16	49.4933	42.33	49.0333
10	1	100	700.33	58.88	51.37	42.7	62.56
10	2	102	700.33	56.96	50.12	45.96	60.55
10	3	101	700.33	54.92	50.74	44.33	61.55
		101	700.33	56.92	50.7433	44.33	61.5533
11	1	102	900	50.63	56.3	53.22	75.17
11	2	106	908.33	54.43	57.88	54.83	76.28
11	3	104	904.16	52.53	57.09	54.04	75.72
		104	904.163	52.53	57.09	54.03	75.7233
