# Supplementary material for: Synergistic effects of plant growth regulators, riboflavin, and iron nanoparticles on secondary metabolites in micropropagated Ceratonia siliqua L
Source: Sci Rep. 2026 Jun 4;16:17378. doi: 10.1038/s41598-026-55883-1 (PMC13237283; doi:10.1038/s41598-026-55883-1)
Supplement: Supplementary file 3 — Supplementary Material 3 [file 41598_2026_55883_MOESM3_ESM.xlsx]

## Sheet: Sheet1
Treatments	Rep	Survival	Shoot length (mm)	Leaves number/explant
1	1	100	20	15
1	2	100	23	13
1	3	100	21	12
mean		100	21.3333	13.3333
2	1	100	21	22
2	2	100	23	19
2	3	100	21	21
mean		100	21.6667	20.6667
3	1	100	26	25
3	2	100	22	20
3	3	100	23	22
mean		100	23.6667	22.3333
4	1	100	25	27
4	2	100	23	23
4	3	100	21	23
mean		100	23	24.3333
5	1	100	32	33
5	2	100	28	30
5	3	100	31	32
mean		100	30.3333	31.6667
6	1	80	22	11
6	2	80	19	14
6	3	80	17	13
mean		80	19.3333	12.6667
7	1	85	22	17
7	2	83	18	13
7	3	81	21	15
mean		83	20.3333	15
8	1	90	22	21
8	2	88	19	17
8	3	86	23	19
mean		88	21.3333	19
9	1	100	24	25
9	2	100	25	22
9	3	100	27	23
mean		100	25.3333	23.3333
10	1	100	48	44
10	2	100	46	42
10	3	100	45	42
mean		100	46.3333	42.6667
