# Supplementary material for: Synergistic effects of plant growth regulators, riboflavin, and iron nanoparticles on secondary metabolites in micropropagated Ceratonia siliqua L
Source: Sci Rep. 2026 Jun 4;16:17378. doi: 10.1038/s41598-026-55883-1 (PMC13237283; doi:10.1038/s41598-026-55883-1)
Supplement: Supplementary file 4 — Supplementary Material 4 [file 41598_2026_55883_MOESM4_ESM.xlsx]

## Sheet: Sheet1
Treatments	Rep	Shoot number/explant	Shoot length (mm) explant	Leaves number/explan	Rooting %	Roots number/shootlet	Root length (mm)/shootlet
1	1	1.5	44	12	0	0	0
1	2	1.8	46	12	0	0	0
1	3	2	45	12	0	0	0
mean		1.76667	45	12	0	0	0
2	1	1.2	37	12	35	1	60
2	2	1.4	38	13	35	1	70
2	3	1.6	40	12	30	1	65
mean		1.4	38.3333	12.3333	33.3333	1	65
3	1	2.2	35	8	20	1	90
3	2	1.8	40	9	15	1	85
3	3	1.8	37	8	15	1	85
mean		1.93333	37.3333	8.33333	16.6667	1	86.6667
4	1	2	29	12	0	0	0
4	2	2	24	13	0	0	0
4	3	1.7	26	14	0	0	0
mean		1.9	26.3333	13	0	0	0
5	1	2.1	40	11	16	1	107
5	2	2.5	37	11	16	1	104
5	3	2.3	35	13	18	1	104
mean		2.3	37.3333	11.6667	16.6667	1	105
6	1	2.8	48	12	0	0	0
6	2	2.2	44	13	0	0	0
6	3	2.5	46	14	0	0	0
mean		2.5	46	13	0	0	0
7	1	2.2	44	12	45	2	87
7	2	2.6	41	14	55	2	83
7	3	2.4	40	11	50	2	90
mean		2.4	41.6667	12.3333	50	2	86.6667
8	1	1.2	40	10	50	3	123
8	2	1.6	38	9	50	2	120
8	3	1.6	40	9	50	2	117
mean		1.46667	39.3333	9.33333	50	2.33333	120
9	1	1	37	12	18	1	88
9	2	1.3	35	10	15	1	92
9	3	1	37	11	16	1	90
mean		1.1	36.3333	11	16.3333	1	90
10	1	2	37	11	45	1	20
10	2	1.7	34	13	55	1	25
10	3	1.5	38	13	50	1	20
mean		1.73333	36.3333	12.3333	50	1	21.6667
11	1	2	35	9	13	1	58
11	2	2	35	11	11	1	62
11	3	2	30	10	10	1	60
mean		2	33.3333	10	11.3333	1	60
12	1	2	35	8	0	0	0
12	2	2	37	8	0	0	0
12	3	2	33	8	0	0	0
mean		2	35	8	0	0	0
