# Supplementary material for: Synergistic effects of plant growth regulators, riboflavin, and iron nanoparticles on secondary metabolites in micropropagated Ceratonia siliqua L
Source: Sci Rep. 2026 Jun 4;16:17378. doi: 10.1038/s41598-026-55883-1 (PMC13237283; doi:10.1038/s41598-026-55883-1)
Supplement: Supplementary file 5 — Supplementary Material 5 [file 41598_2026_55883_MOESM5_ESM.xlsx]

## Sheet: Sheet1
Treatments	Rep	Flavonoids µg/g	Phenol µg/g	Tannin µg/g	Total sugar %
1	1	101.9	998.55	85.6	62.6
1	2	101.9	999.13	84.81	63.655
1	3	101.95	999	85.21	63.22
		101.917	998.893	85.2067	63.1583
2	1	38	363.33	25.31	16.28
2	2	37	358.33	24.05	16.79
2	3	36	360.83	24.68	16.53
		37	360.83	24.68	16.5333
3	1	96	940.66	75.64	23.8
3	2	94	941.16	76	25.06
3	3	95	941.66	75.88	24.43
		95	941.16	75.84	24.43
4	1	60	825	58.22	56.39
4	2	66	816.66	56.96	57.64
4	3	63	820.83	57.59	57.02
		63	820.83	57.59	57.0167
5	1	96	816.66	75.48	53.88
5	2	101	806.66	74.68	55.13
5	3	100	811.66	75.08	54.51
		99	811.66	75.08	54.5067
6	1	60	375	36.7	22.55
6	2	58	375	36.7	23.8
6	3	59	371.66	36.7	23.17
		59	373.887	36.7	23.1733
7	1	90	566.66	49.36	42.6
7	2	94	558.33	50.96	43.85
7	3	92	562.49	50.16	43.22
		92	562.493	50.16	43.2233
8	1	88	658.33	56.96	48.87
8	2	92	661.66	57	50.12
8	3	90	659.99	56.98	49.49
		90	659.993	56.98	49.4933
9	1	72	675	53.16	48.87
9	2	75	670	53.16	49.49
9	3	73.5	672.5	53.16	50.12
		73.5	672.5	53.16	49.4933
10	1	100	700.33	58.88	51.37
10	2	102	700.33	56.96	50.12
10	3	101	700.33	54.92	50.74
		101	700.33	56.92	50.7433
11	1	102	900	50.63	56.3
11	2	106	908.33	54.43	57.88
11	3	104	904.16	52.53	57.09
		104	904.163	52.53	57.09
