# Supplementary material for: Synergistic effects of plant growth regulators, riboflavin, and iron nanoparticles on secondary metabolites in micropropagated Ceratonia siliqua L
Source: Sci Rep. 2026 Jun 4;16:17378. doi: 10.1038/s41598-026-55883-1 (PMC13237283; doi:10.1038/s41598-026-55883-1)
Supplement: Supplementary file 6 — Supplementary Material 6 [file 41598_2026_55883_MOESM6_ESM.xlsx]

## Sheet: Sheet1
		Standard				Sample 1					Sample 2S
			Conc. (µg/ml)	Area			Area	Conc. (µg/ml)				Area	Conc. (µg/ml)
		Gallic acid	20	225.996		Gallic acid	0	0			Gallic acid	175.428	15.5249
		Chlorogenic acid	50	372.852		Chlorogenic acid	45.793	6.14092			Chlorogenic acid	12.5302	1.68032
		Catechin	75	326.413		Catechin	2385.38	548.088			Catechin	26.6045	6.11292
		Methyl gallate	15	289.755		Methyl gallate	8.87798	0.459594			Methyl gallate	80.2122	4.15242
		Coffeic acid	18	219.415		Coffeic acid	394.904	32.3965			Coffeic acid	29.6691	2.43395
		Syringic acid	17.2	219.94		Syringic acid	385.343	30.135			Syringic acid	32.6306	2.55181
		Pyro catechol	40	246.036		Pyro catechol	357.797	58.1699			Pyro catechol	0	0
		Rutin	50	247.878		Rutin	0	0			Rutin	0	0
		Ellagic acid	60	663.691		Ellagic acid	37.5635	3.39587			Ellagic acid	7.25825	0.656171
		Coumaric acid	20	538.879		Coumaric acid	78.0378	2.8963			Coumaric acid	7.24489	0.268887
		Vanillin	12.9	341.388		Vanillin	0	0			Vanillin	5.26331	0.198884
		Ferulic acid	20	328.007		Ferulic acid	21.1175	1.28762			Ferulic acid	0	0
		Naringenin	30	314.323		Naringenin	97.2893	9.28562			Naringenin	0	0
		Rosmarinic acid	50	455.13		Rosmarinic acid	1.30879	0.143782			Rosmarinic acid	3.82023	0.419686
		Daidzein	20	343.632		Daidzein	3.14434	0.183006			Daidzein	2.24823	0.130851
		Querectin	40	327.057		Querectin	3.43863	0.420555			Querectin	3.8323	0.468702
		Cinnamic acid	10	545.197		Cinnamic acid	1.90048	0.0348586			Cinnamic acid	0	0
		Kaempferol	20	299.101		Kaempferol	9.57012	0.639925			Kaempferol	5.79043	0.387189
		Hesperetin	20	377.019		Hesperetin	21.1914	1.12415			Hesperetin	6.84013	0.362854
