# Supplementary material for: Synergistic effects of plant growth regulators, riboflavin, and iron nanoparticles on secondary metabolites in micropropagated Ceratonia siliqua L
Source: Sci Rep. 2026 Jun 4;16:17378. doi: 10.1038/s41598-026-55883-1 (PMC13237283; doi:10.1038/s41598-026-55883-1)
Supplement: Supplementary file 7 — Supplementary Material 7 [file 41598_2026_55883_MOESM7_ESM.xlsx]

## Sheet: Sheet1
Treatments	Rep	Total antioxidant %	DPPH%
1	1	67.33	66.4
1	2	67.44	66.35
1	3	67	66.3
		67.2567	66.35
2	1	18.54	11.8
2	2	16.93	11.19
2	3	17.73	11.2
		17.7333	11.3967
3	1	54.83	78.7
3	2	54.43	79.52
3	3	54.02	79.11
		54.4267	79.11
4	1	45.96	68.71
4	2	46.77	70.85
4	3	46.36	69.78
		46.3633	69.78
5	1	43.97	62.76
5	2	46.69	63.16
5	3	44.83	62.96
		45.1633	62.96
6	1	23.38	14.74
6	2	20.16	14.74
6	3	21.77	14.7
		21.77	14.7267
7	1	26.51	22.5
7	2	28.22	21.89
7	3	27.111	22.19
		27.2803	22.1933
8	1	39.51	39.15
8	2	37.9	39.25
8	3	38.71	39.2
		38.7067	39.2
9	1	41.12	47.32
9	2	43.54	50.75
9	3	42.33	49.03
		42.33	49.0333
10	1	42.7	62.56
10	2	45.96	60.55
10	3	44.33	61.55
		44.33	61.5533
11	1	53.22	75.17
11	2	54.83	76.28
11	3	54.04	75.72
		54.03	75.7233
